# Supplementary material for: Neurologic complications of sickle cell disease in Africa: A systematic review and meta-analysis
Source: Neurology. 2017 Oct 3;89(14):1516–24. doi: 10.1212/WNL.0000000000004537 (PMC5631172; doi:10.1212/WNL.0000000000004537)
Supplement: Data Supplement [file supp_WNL.0000000000004537_Appendix_e-1.xlsx]

## Sheet: General characteristics
Author	Year of publication	pmid	Language of publication	Country	African sub-region	Study design	Mode of data collection	Duration of follow-up	Random selection	Study setting	Study area	Response rate	Sex	Method of SCD diagnosis	Mean age	Age range	Proportionof males

## Sheet: prevalence
study_nb	author	year_pub	pmid	language	country	region_africa	design	data_collection	time_folup	random_select	setting	area	response_rate	sex	scd_diag_meth	mean_age	age_range	prop_male	compl_reported	compl_diag_meth	compl_def	sample_size	cases_count	cases_prevalence	comment

## Sheet: Feuil2
Author	Year of publication
Adamolekun B	1993
Adegoke SA	2015
Akingbola TS	2014
Amayo EO	1992
Cox SE	2014
Diagne	2001
Djunga S	1977
Dorie A	2014
Elbeshlawy A	2015
Fatunde OJ	2005
George	2011
Izuora GI	1989
Jude MA	2014
Kehinde	2008
Lagunju IA	2011
Lagunju IA_1	2012
Lagunju IA_2	2012
Lagunju IA_3	2012
Makani J	2009
Montalembert	1993
Munube D	2016
Njamnshi AK	2006
Ranque B	2016
Ruffieux N	2011
Rumaney	2014
Saidi H	2016
Tabari AM	2013
Tantawy	2013
Wahab K	2012

## Sheet: Feuil3
Study ID
Adamelokun et al, 1993
Adegoke et al, 2015
Akingbola et al, 2014
Amayo et al, 1992
Ambe et al, 2012
Cox et al, 2014
Diagne et al, 2001
Djunga et al, 1977
Dorie et al, 2015
Elbeshlawy et al, 2015
Fatunde et al, 2005
George et al, 2011
Izuora et al, 1989
Jude et al, 2014
Kehinde et al, 2008
Lagunju et al, 2011
Lagunju et al, 2012a (Am J Hematol)
Lagunju et al, 2012b (Int J Hematol)
Lagunju et al, 2012c (Arch Dis Child)
Makani et al, 2009
Motalembert et al, 1993
Munube et al, 2016
Njamnshi
Ranque et al, 2016
Ruffieux et al, 2013
Rumaney et al, 2014
Saidi et al, 2016
Tabari et al, 2013
Tantawi et al, 2013
Wahab et al, 2012
